# Supplementary material for: Perception of Dog Welfare in Veterinary Students: A Six-Year Study of Ethical Priorities, Cohort Variation, and Influencing Factors
Source: Animals (Basel). 2026 May 1;16(9):1385. doi: 10.3390/ani16091385 (PMC13162677; doi:10.3390/ani16091385)
Supplement: Supplementary file 1 [file animals-16-01385-s001.zip]

Archive with 3 entries (2 files):
- animals-4254128-supplementary/
- animals-4254128-supplementary/Supplementary Table S1.xlsx
- animals-4254128-supplementary/Supplementary Table S2.pdf
