# Supplementary material for: Perception of Dog Welfare in Veterinary Students: A Six-Year Study of Ethical Priorities, Cohort Variation, and Influencing Factors
Source: Animals (Basel). 2026 May 1;16(9):1385. doi: 10.3390/ani16091385 (PMC13162677; doi:10.3390/ani16091385)
Supplement: Supplementary file 1 [file animals-16-01385-s001.zip › animals-4254128-supplementary/Supplementary Table S1.xlsx]

## Sheet: Hoja1
	Supplementary Table S1. Demographic characteristics of the study population by academic year. The table presents the number of respondents relative to the total number of enrolled students for each academic year, along with descriptive statistics for age (mean ± standard deviation (SD)) and frequency distributions for gender, origin (Gran Canaria, Tenerife, and others), and habitat (rural vs. urb…
	Academic year	Total students (n)	Respondents (n, (%))		Academic year	Total students (n)	Respondents (n, (%))
	2019-2020	65	12 (18.5)		2023-2024	65	26 (40.0)
	Age (mean ± SD)		24.4 ± 2.7		Age (mean ± SD)		24.8 ± 2.1
	Gender				Gender
	Female		7 (58.3)		Female		20 (76.9)
	Male		5 (41.7)		Male		6 (23.1)
	Origin				Origin
	Gran Canaria		8 (72.7)		Gran Canaria		14 (56.0)
	Tenerife		2 (18.2)		Tenerife		5 (20.0)
	Others		1 (9.1)		Others		6 (24.0)
	Habitat				Habitat
	Rural		7 (63.6)		Rural		13 (54.2)
	Urban		4 (36.4)		Urban		11 (45.8)
	2021-2022	57	26 (45.6)		2024-2025	59	39 (66.1)
	Age (mean ± SD)		24.9 ± 2.2		Age (mean ± SD)		24.1 ± 3.7
	Gender				Gender
	Female		20 (76.9)		Female		31 (79.5)
	Male		6 (23.1)		Male		8 (20.5)
	Origin				Origin
	Gran Canaria		19 (76.0)		Gran Canaria		27 (69.2)
	Tenerife		5 (20.0)		Tenerife		5 (12.8)
	Others		1 (4.0)		Others		7 (17.9)
	Habitat				Habitat
	Rural		14 (58.3)		Rural		16 (42.1)
	Urban		10 (41.7)		Urban		22 (57.9)
	2022-2023	77	29 (37.7)		2025-2026	59	25 (42.4)
	Age (mean ± SD)		25.9 ± 3.7		Age (mean ± SD)		23.3 ± 2.5
	Gender				Gender
	Female		20 (69.0)		Female		21 (84.0)
	Male		9 (31.0)		Male		4 (16.0)
	Origin				Origin
	Gran Canaria		17 (63.0)		Gran Canaria		16 (64.0)
	Tenerife		5 (18.5)		Tenerife		5 (20.0)
	Others		5 (18.5)		Others		4 (16.0)
	Habitat				Habitat
	Rural		15 (60.0)		Rural		12 (50.0)
	Urban		10 (40.0)		Urban		12 (50.0)
